# Supplementary material for: Saponins from Camellia sinensis Seeds Stimulate GIP Secretion in Mice and STC-1 Cells via SGLT1 and TGR5
Source: Nutrients. 2022 Aug 19;14(16):3413. doi: 10.3390/nu14163413 (PMC9416400; doi:10.3390/nu14163413)
Supplement: Supplementary file 1 [file nutrients-14-03413-s001.zip]

Archive with 1 entries (1 files):
- nutrients-1846960-supplementary.xlsx
