# Supplementary material for: Saponins from Camellia sinensis Seeds Stimulate GIP Secretion in Mice and STC-1 Cells via SGLT1 and TGR5
Source: Nutrients. 2022 Aug 19;14(16):3413. doi: 10.3390/nu14163413 (PMC9416400; doi:10.3390/nu14163413)
Supplement: Supplementary file 1 [file nutrients-14-03413-s001.zip › nutrients-1846960-supplementary.xlsx]

## Sheet: nutrients-1846960-supplementary
Table S1. Five significantly enriched KEGG pathways and involved genes
KEGG_A_class	KEGG_B_class	Pathway	out (6)	All (8312)	Pvalue	Qvalue	Pathway ID	Genes
Organismal Systems	Endocrine system	Insulin secretion	3	91	2.48e-05	0.000223152	ko04911	FFAR1,GPR119, GCG
Environmental Information Processing	Signal transduction	cAMP signaling pathway	3	223	0.000358939	0.00161523	ko04024	GPR119, GIPR, GCG
Environmental Information Processing	Signaling molecules and interaction	Neuroactive ligand-receptor interaction	2	352	0.0239537	0.0718612	ko04080	GIPR, GCG
Organismal Systems	Digestive system	Carbohydrate digestion and absorption	1	50	0.0355645	0.0778419	ko04973	SLC5A1
Organismal Systems	Digestive system	Mineral absorption	1	61	0.0432455	0.0778419	ko04978	SLC5A1
